# Supplementary material for: Nitrogeniibacter aestuarii sp. nov., a Novel Nitrogen-Fixing Bacterium Affiliated to the Family Zoogloeaceae and Phylogeny of the Family Zoogloeaceae Revisited
Source: Front Microbiol. 2021 Oct 20;12:755908. doi: 10.3389/fmicb.2021.755908 (PMC8565577; doi:10.3389/fmicb.2021.755908)
Supplement: Supplementary Table 1 — Nitrogen fixation genes predicted from the genome of strain H1-1-2AT. [file Table_1.XLSX]

## Sheet: Sheet1
Gene Numbers	Gene Names	Gene Annotation	Length	KO list	KEGG Orthology
4033	nifS	cysteine desulfurase NifS	406	K04487	cysteine desulfurase
4034	nifU	iron-sulfur cluster assembly scaffold protein NifU	302	K13819	NifU-like protein
4038		NADH:flavin oxidoreductase	428	-	-
4052	nifX	nitrogen fixation protein NifX	158	-	-
4053	nifN	nitrogen fixation protein NifN	469	K02592	nitrogenase molybdenum-iron protein NifN
4054	nifE	nitrogenase iron-molybdenum cofactor biosynthesis protein NifE	466	K02587	nitrogenase molybdenum-cofactor synthesis protein NifE
4080	nifL	nitrogen fixation negative regulator NifL	510	-	-
4081	nifA	nif-specific transcriptional activator NifA	541	K02584	Nif-specific regulatory protein
4082		rhomboid family intramembrane serine protease	486	-	-
4089	nifZ	nitrogen fixation protein NifZ	91	-	-
4090		flavodoxin	188	K03839	flavodoxin I
4092	modA	molybdate ABC transporter substrate-binding protein	251	K02020	molybdate transport system substrate-binding protein
4093	modD	ModD protein	287	K03813	molybdenum transport protein
4095	modB	molybdenum ABC transporter permease subunit	223	K02018	molybdate transport system permease protein
4096	modC	molybdenum import ATP-binding protein ModC	358	K02017	molybdate transport system ATP-binding protein
4108	nifB	nitrogenase cofactor biosynthesis protein NifB	500	K02585	nitrogen fixation protein NifB
4110		Ferredoxin-like protein in nif region	94	-	-
4114		ferredoxin	122	-	-
4115	nifQ	nitrogen fixation protein NifQ	191	K15790	nitrogen fixation protein NifQ
4116		ADP-ribosyl-[dinitrogen reductase] hydrolase	313	-	-
4119		response regulator	376	-	-
4120	modA	molybdate ABC transporter substrate-binding protein	266	K02020	molybdate transport system substrate-binding protein
4138		NAD(+)--dinitrogen-reductase ADP-D-ribosyltransferase	303	-	-
4139	nifH	nitrogenase reductase	295	K02588	nitrogenase iron protein NifH
4140	nifD	nitrogenase molybdenum-iron protein alpha chain	492	K02586	nitrogenase molybdenum-iron protein alpha chain
4141	nifK	nitrogenase molybdenum-iron protein subunit beta	523	K02591	nitrogenase molybdenum-iron protein beta chain
4142	nifT	putative nitrogen fixation protein NifT	76	-	-
4143	frdN	4Fe-4S ferredoxin, iron-sulfur binding protein	64	-	-
4144	nifX	dinitrogenase iron-molybdenum cofactor biosynthesis protein	244	K02596	nitrogen fixation protein NifX
4146		(Fe-S) protein	255	-	-
4156	nifW	nitrogenase-stabilizing/protective protein NifW	116	-	-
4157	nifZ	protein NifZ	159	-	-
4158	nifM	nitrogen fixation protein NifM	279	-	-
