# Supplementary material for: Nitrogeniibacter aestuarii sp. nov., a Novel Nitrogen-Fixing Bacterium Affiliated to the Family Zoogloeaceae and Phylogeny of the Family Zoogloeaceae Revisited
Source: Front Microbiol. 2021 Oct 20;12:755908. doi: 10.3389/fmicb.2021.755908 (PMC8565577; doi:10.3389/fmicb.2021.755908)
Supplement: Supplementary Table 2 — Denitrification genes predicted from the genome of strain M9-3-2T. [file Table_2.XLSX]

## Sheet: Sheet1
Gene Numbers	Gene Names	Gene Annotation	Length	KO list	KEGG Orthology
3158	nirB	nitrite reductase large subunit	820	K00362	nitrite reductase (NADH) large subunit
3159	nirD	nitrite reductase	110	K00363	nitrite reductase (NADH) small subunit
3283	norZ	Nitrous-oxide reductase	648	K00376	nitrous-oxide reductase
3284	norC	nitric-oxide reductase subunit C	142	K02305	nitric oxide reductase subunit C
3285	norB	nitric oxide reductase	460	K04561	nitric oxide reductase subunit B
3419	narI	nitrate reductase subunit gamma	231	K00374	nitrate reductase gamma subunit
3420	narJ	nitrate reductase molybdenum cofactor assembly chaperone	182	K00373	nitrate reductase molybdenum cofactor assembly chaperone NarJ/NarW
3421	narH	nitrate reductase subunit beta	517	K00371	nitrate reductase/nitrite oxidoreductase, beta subunit
3422	narG	nitrate reductase subunit alpha	1251	K00370	nitrate reductase/nitrite oxidoreductase, alpha subunit
