# Supplementary material for: Nitrogeniibacter aestuarii sp. nov., a Novel Nitrogen-Fixing Bacterium Affiliated to the Family Zoogloeaceae and Phylogeny of the Family Zoogloeaceae Revisited
Source: Front Microbiol. 2021 Oct 20;12:755908. doi: 10.3389/fmicb.2021.755908 (PMC8565577; doi:10.3389/fmicb.2021.755908)
Supplement: Supplementary Table 3 — Sulfur oxidation genes found in the genome of strain H1-1-2AT. [file Table_3.XLSX]

## Sheet: Sheet1
Gene number	Gene name	Gene annotation	Length	KO list	KEGG Orthology
3030	soxB	thiosulfohydrolase SoxB	575	K17224	S-sulfosulfanyl-L-cysteine sulfohydrolase
3031	soxX	sulfur oxidation c-type cytochrome SoxX	203	K17223	L-cysteine S-thiosulfotransferase
3032	soxA	sulfur oxidation c-type cytochrome SoxA	267	K17222	L-cysteine S-thiosulfotransferase
3033	soxZ	thiosulfate oxidation carrier complex protein SoxZ	104	K17227	sulfur-oxidizing protein SoxZ
3034	soxY	thiosulfate oxidation carrier protein SoxY	156	K17226	sulfur-oxidizing protein SoxY
3035	soxD	cytochrome c	346	-	-
3036	soxC	sulfite dehydrogenase	445	K00387	sulfite oxidase
