# Supplementary material for: Nitrogeniibacter aestuarii sp. nov., a Novel Nitrogen-Fixing Bacterium Affiliated to the Family Zoogloeaceae and Phylogeny of the Family Zoogloeaceae Revisited
Source: Front Microbiol. 2021 Oct 20;12:755908. doi: 10.3389/fmicb.2021.755908 (PMC8565577; doi:10.3389/fmicb.2021.755908)
Supplement: Supplementary Table 4 — Genomic features of the members affiliated to the family Zoogloeaceae. [file Table_4.XLSX]

## Sheet: Sheet1
Genus	Species	Genome size (bp)	Contigs	GC content (%)	Genome completeness (%)	Genome contamination (%)
Aromatoleum	Aromatoleum aromaticum EbN1	4727255	3	64.7	100	0
Aromatoleum	Aromatoleum anaerobium LuFRes1	4506458	275	65.64	100	0.66
Aromatoleum	Aromatoleum bremense PbN1	4376837	1	65.59	99.59	0.41
Aromatoleum	Aromatoleum buckelii U120	4317845	403	65.22	100	1.4
Aromatoleum	Aromatoleum diolicum 22Lin	5146275	146	64.2	99.59	0.02
Aromatoleum	Aromatoleum evansii KB740	5939001	330	65.98	99.9	1.9
Aromatoleum	Aromatoleum petrolei ToN1	5407396	1	65.72	99.9	0.99
Aromatoleum	Aromatoleum toluclasticum ATCC 700605	5925983	47	66.02	99.9	0
Aromatoleum	Aromatoleum tolulyticum ATCC 51758	5110391	36	66.45	100	0.35
Aromatoleum	Aromatoleum toluolicum T	6067375	289	65.92	99.69	1.66
Aromatoleum	Aromatoleum toluvorans Td21	4797596	117	66.64	99.9	0.97
Thauera	Thauera aminoaromatica S2	4280700	317	68.65	99.69	0.84
Thauera	Thauera aromatica K172	3711792	2	67.17	99.59	0.06
Thauera	Thauera butanivorans NBRC 103042	4806543	156	66.1	99.59	0.21
Thauera	Thauera chlorobenzoica 3CB-1	3735506	1	67.29	99.38	0.41
Thauera	Thauera humireducens SgZ-1	4171754	1	66.42	99.9	0.59
Thauera	Thauera linaloolentis 47Lol	4214344	45	66.63	100	0.03
Thauera	Thauera phenolivorans ZV1C	3689630	14	68.21	100	1.15
Thauera	Thauera phenylacetica B4P	5022393	681	68.63	99.9	1.55
Thauera	Thauera propionica KNDSS-Mac4	3929604	57	65.86	99.48	0.74
Thauera	Thauera terpenica 58Eu	4145786	135	64.28	99.76	0.06
Thauera	Thauera sinica K11	5291530	2	67.67	99.75	0.21
Parazoarcus	Azoarcus communis SWub3	5004685	231	62.47	99.38	0.58
Azoarcus	Azoarcus indigens DSM 12121	5464470	76	67.61	99.18	0.41
Azoarcus	Azoarcus olearius DQS-4	4451751	1	67.83	99.94	0.41
Pseudothauera	Thauera hydrothermalis GD-2	3059321	1	63.58	99.17	0.41
Pseudothauera	Thauera lacus D20	3663288	41	67.19	99.9	0
Pseudothauera	Azoarcus rhizosphaerae CC-YHH848	4602265	45	68.3	100	0.19
Pseudothauera	Azoarcus nasutitermitis CC-YHH838	4723750	20	67.51	99.48	0.31
Pseudazoarcus	Azoarcus pumilus SY39	3225512	1	66.53	97.2	0.89
Pseudazoarcus	Azoarcus taiwanensis' NSC3	4215846	330	62.83	98.76	2.22
Nitrogeniibacter	Nitrogeniibacter mangrovi M9-3-2	4236644	1	67.13	99.46	0.52
Nitrogeniibacter	Nitrogeniibacter aestuarii H1-1-2A	4745026	2	62.67	100	0.41
Cognatazoarcus	Azoarcus halotolerans HKLI-1	4968251	110	63.53	99.5	0.41
Zoogloea	Zoogloea dura G-4-1-14	5830284	83	65.94	99.09	0.66
Zoogloea	Zoogloea oleivorans Buc	5678157	107	62.99	98.29	0.62
Niveibacterium	Niveibacterium microcysteis HC41	4854389	2	64.14	99.5	2
Niveibacterium	Niveibacterium umoris DSM 106739	4801105	17	64.4	99.17	0.98
Uliginosibacterium	Uliginosibacterium gangwonense DSM 18521	5021710	35	56.57	99.59	0
Uliginosibacterium	Uliginosibacterium aquaticum IMCC34675	4090459	13	62.38	98.73	0.76
Rugosibacter aromaticivorans Ca5	Rugosibacter	2934611	1	55.15	97.51	0.35
Azonexus	Azonexus fungiphilus DSM 23841	3546071	20	65.58	99.53	0
Azonexus	Azonexus hydrophilus DSM 23864	3341181	16	62.82	99.84	0
Dechloromonas	Dechloromonas denitrificans ATCC BAA-841	4238526	41	61.75	99.51	0.47
Dechloromonas	Dechloromonas hortensis MA-1	4303504	77	61.44	99.67	0.07
Azovibrio	Azovibrio restrictus DSM 23866	4025691	53	65.45	99.76	0
Oryzomicrobium	Oryzomicrobium terrae TPP412	3526415	1	66.11	99.53	0.47
Dechlorosoma	Dechlorosoma suillum PS	3806980	1	65.37	100	0.12
Propionivibrio	Propionivibrio dicarboxylicus DSM 5885	4534676	44	61.29	96.37	0.92
Propionivibrio	Propionivibrio limicola GolChi1	3111318	57	60.31	97.71	1.39
Rhodocyclus	Rhodocyclus purpureus DSM 168	3617966	69	66.14	99.84	0.34
Rhodocyclus	Rhodocyclus tenuis 2761	3852278	25	64.71	99.76	0.63
Azospira	Azospira restricta DSM 18626	3975213	1	68.64	99.53	0.71
Fluviibacter	Fluviibacter phosphoraccumulans SHINM1	2305339	2	54.24	97.29	0.74
	Zoogloea ramigera ATCC 19544*	6277547	25	63.68	99.87	1.41
	Thauera selenatis AX*	9143880	1256	60.96	100	97.74
Note: Zoogloea ramigera ATCC 19544 is misused in the genome database. The genome of Thauera selenatis AX is highly contaminated, and thus removed from the analysis.
